# Supplementary material for: Ugd Is Involved in the Synthesis of Glycans of Glycoprotein and LPS and Is Important for Cellulose Degradation in Cytophaga hutchinsonii
Source: Microorganisms. 2025 Feb 11;13(2):395. doi: 10.3390/microorganisms13020395 (PMC11858162; doi:10.3390/microorganisms13020395)
Supplement: Supplementary file 1 [file microorganisms-13-00395-s001.zip]

Archive with 1 entries (1 files):
- microorganisms-3435247-supplementary.pdf
